# Supplementary material for: A Method for Visualization of Incoming Adenovirus Chromatin Complexes in Fixed and Living Cells
Source: PLoS One. 2015 Sep 2;10(9):e0137102. doi: 10.1371/journal.pone.0137102 (PMC4557953; doi:10.1371/journal.pone.0137102)
Supplement: S1 Dataset — (ZIP) [file pone.0137102.s001.zip]

Archive with 12 entries (11 files):
- Komatsu_et_al_Live_Fig2_RAW/
- Komatsu_et_al_Live_Fig2_RAW/Komatsu_Live_Fig2A_3hpi.tif
- Komatsu_et_al_Live_Fig2_RAW/Komatsu_Live_Fig2A_MOCK.tif
- Komatsu_et_al_Live_Fig2_RAW/Komatsu_Live_Fig2B_3hpi.tif
- Komatsu_et_al_Live_Fig2_RAW/Komatsu_Live_Fig2B_MOCK.tif
- Komatsu_et_al_Live_Fig2_RAW/Komatsu_Live_Fig2C_0mpi.tif
- Komatsu_et_al_Live_Fig2_RAW/Komatsu_Live_Fig2C_20mpi.tif
- Komatsu_et_al_Live_Fig2_RAW/Komatsu_Live_Fig2C_60mpi.tif
- Komatsu_et_al_Live_Fig2_RAW/Komatsu_Live_Fig2D_left_24hpi.tif
- Komatsu_et_al_Live_Fig2_RAW/Komatsu_Live_Fig2D_left_MOCK.tif
- Komatsu_et_al_Live_Fig2_RAW/Komatsu_Live_Fig2D_right_24hpi.tif
- Komatsu_et_al_Live_Fig2_RAW/Komatsu_Live_Fig2D_right_MOCK.tif
