# Supplementary material for: A Method for Visualization of Incoming Adenovirus Chromatin Complexes in Fixed and Living Cells
Source: PLoS One. 2015 Sep 2;10(9):e0137102. doi: 10.1371/journal.pone.0137102 (PMC4557953; doi:10.1371/journal.pone.0137102)
Supplement: S2 Dataset — (ZIP) [file pone.0137102.s002.zip]

Archive with 12 entries (11 files):
- Komatsu_et_al_Live_Fig3_RAW/
- Komatsu_et_al_Live_Fig3_RAW/Komatsu_Live_Fig3A_3hpi.tif
- Komatsu_et_al_Live_Fig3_RAW/Komatsu_Live_Fig3A_MOCK.tif
- Komatsu_et_al_Live_Fig3_RAW/Komatsu_Live_Fig3B_3hpi.tif
- Komatsu_et_al_Live_Fig3_RAW/Komatsu_Live_Fig3B_MOCK.tif
- Komatsu_et_al_Live_Fig3_RAW/Komatsu_Live_Fig3B_Tri3hpi.tif
- Komatsu_et_al_Live_Fig3_RAW/Komatsu_Live_Fig3C_PME_MOCK.tif
- Komatsu_et_al_Live_Fig3_RAW/Komatsu_Live_Fig3C_PME_Tri3hpi.tif
- Komatsu_et_al_Live_Fig3_RAW/Komatsu_Live_Fig3C_PME_TriMOCK.tif
- Komatsu_et_al_Live_Fig3_RAW/Komatsu_Live_Fig3C_WT_MOCK.tif
- Komatsu_et_al_Live_Fig3_RAW/Komatsu_Live_Fig3C_WT_Tri3hpi.tif
- Komatsu_et_al_Live_Fig3_RAW/Komatsu_Live_Fig3C_WT_TriMOCK.tif
